# Supplementary material for: Structural and Catalytic Properties of S1 Nuclease from Aspergillus oryzae Responsible for Substrate Recognition, Cleavage, Non–Specificity, and Inhibition
Source: PLoS One. 2016 Dec 30;11(12):e0168832. doi: 10.1371/journal.pone.0168832 (PMC5201275; doi:10.1371/journal.pone.0168832)
Supplement: S1 PDBvalidationreports — (ZIP) [file pone.0168832.s002.zip]

Archive with 8 entries (7 files):
- PDBvalidationreports/
- PDBvalidationreports/5FB9_val-report-full-annotate_P1.pdf
- PDBvalidationreports/5FBA_val-report-full-annotate_P1.pdf
- PDBvalidationreports/5FBB_val-report-full-annotate_P1.pdf
- PDBvalidationreports/5FBC_val-report-full-annotate_P1.pdf
- PDBvalidationreports/5FBD_val-report-full-annotate_P1.pdf
- PDBvalidationreports/5FBF_val-report-full-annotate_P1.pdf
- PDBvalidationreports/5FBG_val-report-full-annotate_P1.pdf
